# Supplementary material for: An Injectable Oil-Based Depot Formulation of N-Acyloxymethyl Prodrug of Ropivacaine for Long-Acting Local Analgesia: Formulation Development and In Vitro/In Vivo Evaluation
Source: Pharmaceutics. 2024 Dec 30;17(1):37. doi: 10.3390/pharmaceutics17010037 (PMC11768344; doi:10.3390/pharmaceutics17010037)
Supplement: Supplementary file 1 [file pharmaceutics-17-00037-s001.zip]

Archive with 1 entries (1 files):
- pharmaceutics-3303816-supplementary.pdf
